# Supplementary material for: Protein Kinase C Isozyme Immaturity/Deficiency in Cord Blood Monocytes and Neutrophils
Source: Int J Mol Sci. 2024 Oct 30;25(21):11665. doi: 10.3390/ijms252111665 (PMC11546585; doi:10.3390/ijms252111665)
Supplement: Supplementary file 1 [file ijms-25-11665-s001.zip]

Archive with 1 entries (1 files):
- ijms-3255885-supplementary.pdf
